# Supplementary material for: mRNA Vaccine Designing Using Chikungunya Virus E Glycoprotein through Immunoinformatics-Guided Approaches
Source: Vaccines (Basel). 2022 Sep 6;10(9):1476. doi: 10.3390/vaccines10091476 (PMC9500984; doi:10.3390/vaccines10091476)
Supplement: Supplementary file 1 [file vaccines-10-01476-s001.zip]

Archive with 9 entries (9 files):
- Supplementary Figure S1.PNG
- Supplementary Figure S2.jpg
- Supplementary Figure S3.png
- Supplementary Figure S4.JPG
- Supplementary Table S1.xlsx
- Supplementary Table S2.xlsx
- Supplementary Table S3.pdf
- Supplementary Table S4.pdf
- Supplementary Table S5.pdf
