# Supplementary material for: mRNA Vaccine Designing Using Chikungunya Virus E Glycoprotein through Immunoinformatics-Guided Approaches
Source: Vaccines (Basel). 2022 Sep 6;10(9):1476. doi: 10.3390/vaccines10091476 (PMC9500984; doi:10.3390/vaccines10091476)
Supplement: Supplementary file 1 [file vaccines-10-01476-s001.zip › Supplementary Table S1.xlsx]

## Sheet: Sheet1
Supplementary Table S1. Non-overlapping MHC-I binding T-cell epitopes with rank ≤ 0.2
MHC-I alleles	Start	End	Predicted Epitopes	Score	Percentile Rank
HLA-C*15:02	1170	1178	ASAEFRVQV	0.910008	0.01
HLA-C*12:03	672	680	TAHGHPHEI	0.919117	0.01
HLA-A*32:01	888	896	KVFTGVYPF	0.959162	0.01
HLA-B*35:01	816	824	IPNTVGVPY	0.986276	0.01
HLA-C*14:02	683	691	YYYELYPTM	0.960772	0.01
HLA-C*14:02	612	620	LYPDHPTLL	0.969246	0.01
HLA-B*08:01	1052	1060	WLKERGASL	0.974106	0.01
HLA-C*15:02	845	853	VTLEPTLSL	0.887273	0.01
HLA-C*15:02	731	739	ATVPFLLSL	0.936935	0.01
HLA-C*14:02	1022	1030	VYANTQLVL	0.941674	0.01
HLA-B*57:01	237	245	RTALSVVTW	0.996568	0.01
HLA-B*40:01	1153	1161	IEVEGNSQL	0.986115	0.01
HLA-A*11:01	862	870	TVIPSPYVK	0.974527	0.01
HLA-B*15:01	1043	1051	SQAPSGFKY	0.975458	0.01
HLA-C*12:03	937	945	SASAKLRVL	0.798039	0.01
HLA-A*03:01	133	141	KVMKPAHVK	0.974059	0.01
HLA-A*68:02	805	813	HTVSAYEHV	0.905154	0.02
HLA-A*33:01	561	569	QYNSPLVPR	0.832377	0.02
HLA-B*07:02	830	838	RPGYSPMVL	0.964332	0.02
HLA-B*15:01	170	178	HMKSDASKF	0.91388	0.02
HLA-A*33:01	385	393	DSHDWTKLR	0.815075	0.03
HLA-A*02:01	757	765	YLWNEQQPL	0.921631	0.03
HLA-C*07:01	743	751	IRTAKAATY	0.376876	0.03
HLA-B*08:01	219	227	DNKGRVVAI	0.789156	0.04
HLA-B*08:01	593	601	VPKARNPTV	0.792978	0.04
HLA-B*35:03	772	780	IPLAALIVL	0.819695	0.05
HLA-C*07:01	719	727	RRCITPYEL	0.309353	0.05
HLA-A*68:02	1062	1070	HTAPFGCQI	0.79801	0.05
HLA-C*08:02	146	154	NADLAKLAF	0.886383	0.05
HLA-B*58:02	253	261	ITPEGAEEW	0.191746	0.06
HLA-A*24:02	195	203	QYSGGRFTI	0.779379	0.06
HLA-A*24:02	993	1001	VYNMDYPPF	0.80876	0.06
HLA-B*58:01	971	979	IVGPMSSAW	0.91396	0.06
HLA-B*51:01	430	438	CPKGETLTV	0.706451	0.07
HLA-B*07:02	209	217	KPGDSGRPI	0.84495	0.07
HLA-B*48:01	507	515	SQQSGNVKI	0.344222	0.07
HLA-C*04:01	159	167	KYDLECAQI	0.366935	0.11
HLA-C*04:01	981	989	PFDNKIVVY	0.371121	0.11
HLA-A*02:03	1104	1112	SLTDMSCEV	0.655022	0.11
HLA-B*51:01	365	373	EATDGTLKI	0.599038	0.13
HLA-C*15:02	1140	1148	HSMTNAVTI	0.500844	0.14
HLA-C*06:02	410	418	VRTSAPCTI	0.328944	0.14
HLA-C*14:02	186	194	YYNWHHGAV	0.553042	0.15
HLA-B*08:01	603	611	YGKNQVIML	0.491673	0.15
HLA-C*03:03	263	271	LAIPVMCLL	0.423519	0.15
HLA-A*31:01	461	469	IGREKFHSR	0.6661	0.16
HLA-B*46:01	446	454	ISHSCTHPF	0.454532	0.16
HLA-C*15:02	1222	1230	ITGGVGLVV	0.442712	0.17
HLA-A*30:02	653	661	VTWGNNEPY	0.46361	0.2
HLA-A*68:01	551	559	HAAVTNHKK	0.815454	0.2
HLA-A*02:06	39	47	GQLAQLISA	0.551258	0.2
HLA-C*03:03	351	359	HSCHSPVAL	0.355003	0.2
