# Supplementary material for: mRNA Vaccine Designing Using Chikungunya Virus E Glycoprotein through Immunoinformatics-Guided Approaches
Source: Vaccines (Basel). 2022 Sep 6;10(9):1476. doi: 10.3390/vaccines10091476 (PMC9500984; doi:10.3390/vaccines10091476)
Supplement: Supplementary file 1 [file vaccines-10-01476-s001.zip › Supplementary Table S2.xlsx]

## Sheet: Sheet1
Supplementary Table S2. Non-overlapping MHC-II binding T-cell epitopes with rank ≤ 2.0
MHC-II alleles	Start	End	Predicted Epitopes	Percentile Rank
HLA-DPA1*01:03/DPB1*02:01	677	691	PHEIILYYYELYPTM	0.04
HLA-DRB1*07:01	1155	1169	VEGNSQLQISFSTAL	0.27
HLA-DRB5*01:01	1039	1053	HVPYSQAPSGFKYWL	0.37
HLA-DRB4*01:01	365	379	EATDGTLKIQVSLQI	0.61
HLA-DPA1*02:01/DPB1*14:01	929	943	SAYRAHTASASAKLR	0.74
HLA-DQA1*05:01/DQB1*03:01	1219	1233	VQKITGGVGLVVAVA	0.85
HLA-DQA1*01:02/DQB1*06:02	1137	1151	CAVHSMTNAVTIREA	0.86
HLA-DRB1*09:01	723	737	TPYELTPGATVPFLL	0.88
HLA-DQA1*01:02/DQB1*06:02	230	244	GGANEGARTALSVVT	1.1
HLA-DRB3*02:02	405	419	RAGLFVRTSAPCTIT	1.1
HLA-DRB1*04:04	1234	1248	ALILIVVLCVSFSRH	1.1
HLA-DRB1*03:01	126	140	YACLVGDKVMKPAHV	1.1
HLA-DRB1*04:05	856	870	ITCEYKTVIPSPYVK	1.4
HLA-DRB1*11:01	821	835	GVPYKTLVNRPGYSP	1.4
HLA-DRB3*02:02	557	571	HKKWQYNSPLVPRNA	1.6
HLA-DRB3*02:02	599	613	PTVTYGKNQVIMLLY	1.7
HLA-DRB3*01:01	988	1002	VYKGDVYNMDYPPFG	1.8
HLA-DRB1*12:01	146	160	NADLAKLAFKRSSKY	1.9
HLA-DRB1*13:02	213	227	SGRPIFDNKGRVVAI	2
HLA-DRB3*01:01	103	117	ERMCMKIENDCIFEV	2
